# Supplementary material for: Assessing Multiple Risks in Regulating Reservoirs: Perspectives on Heavy Metal Contamination
Source: Toxics. 2025 Sep 8;13(9):762. doi: 10.3390/toxics13090762 (PMC12474066; doi:10.3390/toxics13090762)
Supplement: Supplementary file 1 [file toxics-13-00762-s001.zip]

Archive with 1 entries (1 files):
- toxics-3819260-supplementary.pdf
